# Supplementary material for: Geometric fluctuation of conformal Hilbert spaces and multiple graviton modes in fractional quantum Hall effect
Source: Nat Commun. 2023 Apr 21;14:2317. doi: 10.1038/s41467-023-38036-0 (PMC10121662; doi:10.1038/s41467-023-38036-0)
Supplement: Supplementary file 2 — Source Data [file 41467_2023_38036_MOESM2_ESM.xlsx]

## Sheet: Fig3a_278e_10V1+1V3
E	I(E)
4.54087	0.220054
5.02282	0.418811
5.83263	7.15108e-05
6.18016	3.99114e-05
10.4683	0.000191408
11.2095	0.0126038
11.4472	0.000612709
11.4655	0.000699714
11.6329	0.00243586
12.0894	0.0767712
12.5407	0.000170055
12.8408	0.0638212
13.0261	0.00119833
13.1676	0.0209495
13.3921	0.126041
13.8162	0.0165174
14.0135	0.00356485
14.3858	0.00026568
14.8505	0.00151813
15.0667	0.000117173
15.8526	0.0109139
16.1408	0.0164333
16.3354	0.000371521
16.3821	0.000333587
16.4109	0.000443551
16.5085	8.50109e-06
16.7381	0.00341708
16.9555	2.43445e-07
17.0153	0.00119812
17.0579	3.31732e-05
17.0852	1.72842e-05
17.3913	2.31179e-06
18.0865	4.73059e-06
18.1959	1.86589e-05
18.4893	4.06913e-06
18.6515	7.8514e-07
18.9032	1.60525e-07
18.9861	2.90792e-06
19.307	2.41063e-05
19.3558	5.07776e-06
19.608	6.38725e-07
19.9118	2.71708e-09
19.9951	1.1757e-05

## Sheet: Fig3a_278e_Coulomb
E	I(E)
2.86316	0.316097
2.87019	0.246313
2.87982	0.000189548
2.8833	0.000161037
2.90805	0.29856
2.91361	0.00874423
2.91895	0.100573
2.92311	0.00470011
2.92419	3.2448e-05
2.92615	0.00761288
2.92786	0.000124809
2.92914	0.00259878
2.93075	0.00105357
2.933	0.0018292
2.93555	0.000682519
2.93739	0.000805031
2.94124	9.55138e-05
2.94192	0.000309485
2.94317	4.04456e-05
2.94747	0.00101115
2.95413	0.00720487
2.95712	0.000475144
2.96005	6.8672e-05
2.96296	0.000130065
2.96586	6.49792e-05
2.96675	7.59961e-06
2.96875	1.13844e-05
2.96949	5.80331e-05
2.97113	1.71961e-05
2.97223	2.39162e-06
2.97336	6.06037e-05
2.97494	4.75846e-06
2.97538	4.58831e-06
2.97654	3.29925e-05
2.97711	4.6732e-05
2.97892	1.05573e-08
2.98068	1.4149e-05
2.98202	7.44349e-05
2.98264	1.05039e-05
2.98446	1.03971e-05
2.985	1.02218e-06
2.98538	4.53479e-07
2.9857	8.93829e-08
2.98712	8.03638e-06
2.98804	2.33838e-05
2.98969	4.76786e-05
2.9908	2.11465e-07
2.99273	6.10658e-06
2.99373	1.94046e-05
2.99504	7.25204e-08
2.99604	4.8821e-08
2.99675	1.14595e-06
2.99753	1.16901e-06
2.99828	7.37394e-07
2.99927	2.07812e-06
2.99992	1.62766e-06
3.00014	6.93818e-07
3.00142	9.08517e-08
3.00295	3.99156e-06
3.00362	6.94823e-06
3.0043	4.90711e-08
3.00572	5.85271e-08
3.00602	2.25744e-06
3.00746	1.17607e-05
3.00763	1.95207e-06
3.00957	8.03887e-07
3.01005	5.55331e-07
3.0107	1.08765e-06
3.01104	1.96143e-06
3.01225	2.17463e-07
3.01299	9.90132e-07

## Sheet: Fig3b_413_8e_1e4V1_1V3_1V5
E	I(E)
11.087	0.632177
5431.13	0.00207492
6117.4	0.000889676
8252.79	0.000521739
8691.54	0.00519544
9953.88	0.0328543
10517.8	5.32799e-05
10680.4	0.118534
10906	0.00125094
11384.6	8.21579e-05
12026.9	0.00809997
12254.5	0.000274446
12422.7	0.195518
12998.2	9.0977e-06
13331.2	1.42063e-05
13867.3	1.65202e-05
14755.8	0.000107115
15557.7	1.72038e-05
15814.2	0.000362493
16292.8	2.86372e-05
16438.7	6.43024e-05
17215.3	8.97593e-05
17622.9	1.75039e-05
17661.9	1.14789e-06
17799.1	2.23952e-09
17939.3	6.10097e-06
18075.4	3.74515e-05
18146.4	3.4517e-06
18697.6	1.8494e-05
18716.8	3.65457e-06
19204.6	8.32724e-06
19423	4.62883e-05
19773.1	5.27322e-06
19986.1	0.000289788
20038.8	0.000610485
20214.1	3.81041e-06
20276.7	3.95779e-06
20750.6	0.000572006
20909.3	1.69872e-05
21105.9	2.95492e-05
21260.2	1.75386e-06
21545.9	7.17665e-07
21678	1.37675e-06
21766.5	5.45625e-05
22104.3	3.46794e-06
22276.2	1.80381e-06
22601.2	7.22937e-09
22633.7	5.98747e-09
22824.2	2.46456e-07
22894.8	7.65475e-06
23187	9.67977e-08
23311.7	7.55611e-07
23415.8	1.34831e-06
23601.3	7.9418e-07
24099.6	2.7766e-06
24399	2.70621e-06
24473.2	3.42534e-10
24869.6	2.68801e-06
25167.9	1.08131e-06
25253.2	3.64377e-10
25413.2	1.40984e-06
25909.9	8.61366e-07
26027.1	1.51841e-08
26201	1.89135e-06
26318.8	9.79325e-08
26629.2	2.86314e-07
26683.4	1.64742e-08
26821.7	1.21336e-08
27028	7.50143e-10
27276.9	2.14061e-10
27460.6	1.11535e-09
27592.5	2.84396e-08
27691.3	1.60732e-06
27801.9	4.88081e-09
27873.3	3.35515e-08
27982.1	4.67581e-07
28006.5	2.56463e-07
28103.9	1.01552e-07
28341.9	1.34749e-08
28537.1	1.0909e-08
28586.4	7.7328e-08
28707.7	3.62451e-11
28838.3	1.18374e-07

## Sheet: Fig3b_413_8e_Coulomb+1e-2V5
E	I(E)
3.00776	0.587601
3.05119	0.0193544
3.05346	6.90483e-05
3.05862	0.00097581
3.06093	0.168488
3.06356	0.015211
3.07167	0.0424316
3.08127	0.145387
3.08435	0.0104652
3.09057	0.00068364
3.09749	4.62928e-05
3.1007	0.00296348
3.1021	0.000207991
3.10595	0.000190364
3.10661	3.05356e-06
3.10709	0.000115049
3.10765	4.17331e-05
3.11104	0.000235864
3.11378	3.51876e-05
3.11438	0.000556688
3.11515	0.000785241
3.11727	0.000953793
3.11846	0.000204224
3.1218	0.000654394
3.12255	0.000295632
3.12467	0.000643803
3.12682	0.000293478
3.12774	6.38549e-06
3.12825	1.20465e-05
3.13171	0.000131021
3.13325	8.55514e-05
3.13354	1.23028e-06
3.13463	3.19713e-05
3.13611	3.29388e-05
3.13981	0.000188157
3.14095	0.000331248
3.14272	3.91199e-05
3.14681	1.45847e-05
3.14816	5.35233e-05
3.15235	1.11441e-06
3.15264	1.47468e-05
3.1543	1.94498e-05
3.15518	9.56747e-07
3.15724	5.98305e-06
3.1583	7.95332e-07
3.16114	3.15777e-07
3.16142	1.70044e-06
3.16248	6.77143e-06
3.16338	8.05085e-06
3.1635	8.59106e-06
3.16436	2.6486e-08
3.16555	2.87813e-05
3.1672	3.71131e-06
3.17018	2.43132e-06
3.17131	2.54384e-06
3.17157	5.48165e-06
3.1724	5.33715e-06
3.17477	4.8805e-07
3.17539	1.1961e-05
3.17652	9.2771e-06
3.1774	1.53864e-06
3.17804	1.14743e-06
3.18197	3.13689e-07
3.18227	2.41121e-06
3.18307	9.43293e-06
3.18532	2.17153e-06
3.18616	3.69617e-10
3.18745	2.51557e-06
3.18805	3.56271e-06
3.19109	1.98687e-08
3.19128	3.43367e-08
3.19268	1.07484e-06
3.19443	1.72932e-06
3.19576	7.83082e-08
3.19682	9.67919e-08
3.20035	1.02275e-07
3.20292	1.12278e-06
3.20387	3.02066e-07
3.20573	1.6392e-10
3.20861	2.45697e-06
3.21021	3.74953e-07
3.21065	3.50917e-06
3.21291	8.31846e-07
3.21405	6.25079e-08
3.21531	1.16813e-07
3.21557	1.68023e-06
3.21692	5.14438e-07
3.2181	8.18314e-09
3.21864	2.27189e-08
3.21979	3.33865e-08
3.22052	1.85637e-07
3.22091	3.33823e-10
3.22107	3.09496e-07
3.22218	7.21303e-08
3.22356	4.74686e-07
3.22451	6.68023e-08
3.22564	2.15667e-10
3.22604	2.26965e-09
3.22823	6.44904e-07
3.22896	1.17876e-07
3.2298	1.86168e-08
3.23067	2.33947e-08
3.23128	2.6833e-08
3.23332	6.81655e-07
3.23357	7.94539e-08
3.23491	1.86247e-07
3.23712	2.45794e-08
3.2388	3.16624e-08
3.23954	2.20094e-08
3.24004	2.14147e-09
3.24289	8.70277e-08
3.24402	7.02442e-08
3.24513	7.3725e-08
3.24552	8.55256e-09
3.24812	1.46124e-07
3.24899	1.0082e-08
3.25268	8.22233e-08
3.25403	1.26611e-07
3.25497	1.36134e-07
3.25569	1.01684e-07
3.25721	1.95713e-08

## Sheet: Fig3c_211_6e_100V1+10V3+1V5
E	I(E)
2.74333	0.671555
3.88595	0.0595171
9.8614	0.133
10.7649	0.00682583
11.6855	0.0471633
12.4688	0.0199716
13.7983	0.00419054
13.9191	0.00962608
15.9972	0.0433313
17.4688	0.00332642
18.6985	6.71195e-05
20.05	0.000159607
20.9455	0.000966367
21.8799	1.50314e-05
22.9909	5.72713e-06
24.4859	7.18602e-05
25.9951	6.12307e-05
28.5985	5.36235e-06
31.2351	1.26092e-07
33.3027	1.53233e-09
34.2256	7.63796e-08
34.9436	1.09616e-07
36.0346	1.33165e-07
102.014	4.0322e-05
102.212	8.32656e-05
104.177	9.36096e-07
105.326	4.3857e-08
105.526	6.88016e-08
106.504	2.00667e-08
107.772	7.23237e-08
108.181	7.32118e-06
108.513	1.20912e-07
110.456	1.32398e-07
111.027	1.04966e-09
111.96	7.3043e-06
112.468	5.95652e-08
113.673	5.09181e-08
114.266	1.33875e-08
114.697	1.28293e-07
115.387	4.17197e-10
116.363	4.97983e-08
116.425	2.78195e-10
116.631	1.95506e-09
117.757	2.22188e-09
118.925	4.74823e-10
119.638	1.83841e-09
121.558	2.62536e-10
122.415	3.6994e-10
123.624	3.95316e-10
126.213	9.20709e-12
127.389	3.34067e-10
146.781	1.40521e-11
157.975	3.54281e-15
173.357	1.37335e-13
188.751	3.32043e-12
193.125	2.95698e-11
197.581	9.09938e-11
198.763	2.89429e-11
199.803	6.94229e-09
200.006	4.87764e-09
200.276	2.19344e-10
200.617	1.14745e-08
201.256	1.55979e-09
202.235	9.09122e-10
202.784	4.3005e-09
203.934	3.99152e-12
204.482	1.1307e-09
208.12	5.31711e-11
209.116	9.50731e-15
209.787	8.65934e-14
210.383	1.18453e-12
210.607	2.35901e-15
212.966	1.59326e-12
219.202	2.15126e-12
224.506	8.74114e-15
239.677	1.82117e-13
250.668	6.843e-18
260.26	3.41431e-15
300.061	1.14458e-14
301.809	5.54374e-19
343.362	8.78596e-21
405.408	1.80053e-22
467.455	5.44201e-24

## Sheet: Fig3c_211_6e_Coulomb
E	I(E)
1.36851	0.719097
1.37435	0.058572
1.38177	0.200218
1.38984	0.00849763
1.39091	0.000450183
1.39526	1.30058e-05
1.39589	0.00105249
1.39916	0.00209332
1.40049	0.00854376
1.40262	3.10986e-06
1.40668	1.15942e-05
1.40957	0.000178779
1.41234	0.000464304
1.41952	1.18171e-05
1.42089	1.15148e-07
1.4259	4.92045e-06
1.42909	1.65085e-05
1.43435	3.36204e-06
1.44055	5.75798e-07
1.45141	7.50702e-08
1.45485	4.16277e-08
1.45941	1.75736e-09
1.46047	7.61456e-06
1.46249	0.000747023
1.46288	9.6391e-07
1.47197	4.75698e-07
1.4747	2.37627e-06
1.47552	3.61046e-07
1.47668	8.18553e-09
1.47732	1.73527e-07
1.47935	3.37413e-07
1.48052	5.16196e-08
1.48445	4.52281e-07
1.48564	1.88699e-06
1.48659	4.91944e-06
1.48854	2.97939e-11
1.4938	1.51574e-08
1.49533	1.16839e-13
1.49821	7.4911e-09
1.5004	7.29091e-07
1.50355	1.78905e-09
1.50833	3.10118e-09
1.51144	6.83825e-12
1.51442	2.0869e-12
1.51666	1.57664e-11
1.51818	7.24979e-09
1.5214	1.2585e-09
1.52394	5.17433e-10
1.52467	1.81786e-11
1.53046	7.08273e-09
1.53236	2.30499e-10
1.54451	2.97717e-09
1.54689	3.30543e-09
1.54927	1.3873e-12
1.55515	5.07428e-10
1.55938	1.26428e-10
1.5598	2.73837e-09
1.56262	3.39163e-11
1.56731	1.53637e-11
1.56875	8.93333e-12
1.57326	7.12855e-12
1.57608	2.08801e-14
1.57804	1.19368e-10
1.58166	6.77361e-11
1.58277	6.40132e-13
1.58447	1.20522e-11
1.58778	2.69823e-13
1.5909	3.32526e-13
1.59404	3.15589e-11
1.59542	1.00689e-13
1.59642	9.62667e-15
1.60441	1.87432e-15
1.60526	1.24022e-13
1.62375	2.25345e-14
1.63202	2.44917e-13
1.6323	3.86565e-15
1.65069	3.93559e-14
1.66046	9.86209e-17
1.67857	3.85012e-18
1.70625	2.71787e-17
1.75294	4.17358e-20
1.82122	1.1948e-21
1.89021	5.01174e-24

## Sheet: Fig4a_29_8e_1e4V1+1e2vv9ab+1V3
E	I(E)
2.24852	0.885299
3.14868	0.0005223
3.49861	0.0258524
4.1019	0.00445645
4.89621	0.000914002
62.1664	0.00156059
92.8081	0.0017875
105.527	0.000215172
120.887	0.00144124
128.042	5.7239e-06
143.032	0.000771526
158.745	0.00426188
176.919	0.000843232
205.477	4.61697e-08
216.764	1.16735e-05
236.538	2.79092e-06
282.336	6.79349e-06
295.025	1.02088e-06
318.408	3.28337e-08
335.338	9.99722e-08
356.565	1.18094e-06
5630.53	3.69486e-10
5936.08	4.20833e-08
5953.03	1.84042e-08
5961.73	1.77816e-07
5999.66	7.29373e-09
6013.33	8.19978e-07
6061.28	7.89942e-07
6080.28	1.52459e-07
6082.13	3.19601e-07
6118.23	3.10992e-08
6142.64	1.52005e-07
6173.99	1.40353e-10
6213.58	2.02071e-08
6229.66	6.24817e-09
6571.88	6.58251e-10
8440.44	9.74614e-06
8513.23	1.05603e-08
8532.37	6.70555e-06
8600.28	3.5727e-05
8652.27	3.82594e-06
8687.97	3.51772e-05
8752.91	2.23058e-05
8785.93	4.13803e-05
8811.03	6.16034e-07
8890.16	1.96929e-07
8896.12	9.86129e-07
8901.24	6.45994e-05
8936.08	1.9061e-05
9019.1	0.000477854
9073.44	7.28568e-05
9084.4	0.000110877
9154.2	0.000210131
9228.04	0.000214258
9587.37	0.0224772
9621.92	0.0227399
9698.85	0.00181039
9722.49	0.0094875
9827.31	1.47668e-05
9853.94	0.00179834
9876.45	0.00198315
9933.53	0.00155038

## Sheet: Fig4b_29_8e_1e4V1+1V3
E	I(E)
2.06539	0.819143
2.54142	0.0137425
3.00476	0.0881142
3.28014	0.000837465
3.38625	0.000131194
3.47708	0.00623547
3.75145	0.000374237
3.93651	0.00182662
4.0275	0.000176114
4.10639	0.000632881
4.28877	0.00122932
4.5559	0.000270631
4.72157	1.47415e-05
4.81688	4.70166e-05
4.8653	0.000130576
4.98459	3.72668e-06
5.01929	5.94508e-09
5.18153	9.23306e-07
5.28453	7.35378e-07
5.60322	4.92244e-06
5.78175	6.37764e-07
5399.65	3.89625e-08
5746.25	1.6082e-07
5774.12	9.68641e-12
5911.04	3.63383e-08
5924.25	1.555e-08
5933.43	6.35545e-10
5937.11	2.92762e-10
5956.64	2.65941e-07
5961.15	1.98204e-07
5963.11	1.09816e-08
5974.52	7.02481e-07
6020.21	1.0283e-09
6044.72	8.61223e-09
6061.04	2.2295e-08
6389.41	3.61731e-10
8297.39	7.47012e-07
8412.44	6.4396e-06
8441.25	4.17092e-06
8478.32	2.71846e-07
8495.7	4.32239e-05
8566.9	2.0393e-06
8659.42	0.000135031
8695.8	7.49258e-07
8706.97	3.48645e-06
8727.45	6.64402e-06
8763.66	3.72251e-05
8817.95	6.53825e-05
8844.93	6.53975e-05
8906.64	0.000107593
8932.03	2.54182e-06
9002.09	0.000213747
9040.15	0.000378713
9111.76	0.000559185
9569.86	0.00117859
9576.85	0.0299216
9611.51	0.00598849
9657.54	1.55709e-05
9703.87	0.0117248
9731.92	0.00366574

## Sheet: Fig4c_blue_29_8e_Coulomb
Coulomb-0.14V1			Coulomb+0.14V1			Coulomb
E	I(E)		E	I(E)		E	I(E)
2.6376	0.0258147		2.64662	0.785332		2.64649	0.780172
2.63896	0.00831939		2.65442	0.0946727		2.65422	0.101089
2.6397	0.0298031		2.65981	0.0226042		2.65946	0.0238888
2.64101	0.130381		2.66771	5.60418e-05		2.66682	5.00566e-05
2.64224	0.00414709		2.66974	0.00402034		2.66914	0.00424456
2.64252	0.0878547		2.67179	0.019494		2.67122	0.0214252
2.64472	0.00977779		2.67567	0.000402497		2.67515	0.000587571
2.64572	0.0018221		2.6784	2.13461e-05		2.67728	6.68633e-05
2.64616	0.195102		2.67962	0.000100179		2.67883	8.6897e-05
2.64652	0.0309769		2.68315	0.000121944		2.68227	0.000120601
2.64754	0.192834		2.68688	1.15836e-06		2.68545	2.01249e-07
2.64831	0.123042		2.69144	0.000214204		2.69012	0.000202834
2.64956	0.0237213		2.69608	0.000143512		2.69485	0.000169276
2.64998	6.61738e-05		2.69726	4.15737e-06		2.69577	3.20411e-05
2.65062	0.0111169		2.69884	4.16784e-05		2.69686	0.000134121
2.65076	0.029842		2.70094	8.0197e-05		2.69845	0.00027629
2.65087	0.00657875		2.70248	3.06572e-05		2.70083	0.000109243
2.65125	0.000271078		2.7104	6.42769e-07		2.70866	4.04859e-06
2.65198	0.000322179		2.71214	9.75687e-06		2.70964	0.000135133
2.65263	0.0121635		2.71785	9.49342e-07		2.71127	0.0636706
2.65309	7.38661e-05		2.72545	1.26898e-09		2.71468	3.63689e-05
2.65342	4.76089e-05		2.76652	0.000190159		2.71536	5.02402e-05
2.65399	0.0164339		2.77865	0.062165		2.71903	6.0341e-06
2.65457	0.00667534		2.78163	1.16311e-06		2.72082	0.00162654
2.6547	0.00378468		2.78245	7.97064e-06		2.722	3.74222e-05
2.65501	0.00683986		2.7851	0.00169193		2.72395	1.36264e-05
2.65552	0.000475945		2.78644	0.00282257		2.72453	7.77957e-05
2.65619	0.00458178		2.7869	0.00180172		2.72598	2.10222e-05
2.65655	0.00045221		2.78901	0.00120801		2.72813	0.000552435
2.65688	0.000135792		2.78913	0.000701707		2.72884	9.88268e-07
2.657	0.000790524		2.79194	1.41686e-05		2.72983	1.28574e-07
2.65782	0.000271505		2.79288	0.000532324		2.73122	7.30313e-05
2.65819	0.000293112		2.79293	3.59026e-05		2.73253	9.82074e-05
2.65866	0.000636568		2.79412	1.30928e-05		2.73275	1.80647e-06
2.65879	0.000652432		2.79443	0.000314877		2.7346	5.1948e-05
2.65899	0.00095439		2.79639	1.91322e-05		2.73636	2.80306e-05
2.65962	0.00238121		2.797	1.61462e-06		2.73675	0.000104858
2.66012	0.00155002		2.79804	3.2249e-06		2.73708	0.000419276
2.66041	3.46722e-05		2.79901	0.000160015		2.73784	8.28438e-05
2.66056	0.000283439		2.79984	2.91474e-06		2.73869	5.15236e-05
2.66089	0.00234254		2.80022	1.01111e-05		2.74051	1.56959e-07
2.66156	0.00521963		2.8013	0.000115022		2.74105	2.73724e-07
2.66183	7.58117e-05		2.80182	0.000100042		2.74189	3.70939e-06
2.66197	0.00036004		2.8033	6.02473e-05		2.74275	7.0647e-06
2.6622	0.000285167		2.80415	0.000132401		2.74341	1.12007e-05
2.6627	0.000991195		2.80533	8.97884e-06		2.74373	4.43774e-06
2.66308	0.000619537		2.80638	5.74923e-06		2.7441	6.02252e-07
2.66338	0.000452669		2.80711	4.17593e-07		2.74496	1.3478e-05
2.66381	0.000147812		2.80827	8.20447e-05		2.746	8.74803e-06
2.66398	3.02276e-05		2.80895	5.7571e-06		2.7465	1.05903e-05
2.66429	9.74375e-05		2.80924	5.19206e-06		2.74707	7.3435e-06
2.66453	0.00194578		2.81095	9.47881e-07		2.74758	3.73443e-06
2.66473	6.34473e-06		2.81193	7.94837e-05		2.74816	1.06038e-05
2.66532	0.000111512					2.74848	1.33356e-06
2.66551	0.00323343					2.74952	2.78057e-06
2.66568	2.60545e-05					2.75006	1.06116e-06
2.66598	8.49917e-06					2.75015	1.07857e-05
2.66607	8.14122e-06					2.75082	2.00701e-06
2.66654	1.57653e-05					2.75139	2.64485e-06
2.66689	0.000384648					2.75161	1.18784e-06
2.66715	1.61497e-06					2.75218	3.10784e-07
2.66754	3.79156e-05					2.75314	3.25534e-06
2.66765	0.00013432					2.75402	6.79495e-07
2.66814	0.000522506					2.75422	2.93683e-06
2.66831	0.000374301					2.75461	2.04871e-06
2.66878	0.000475374					2.75613	3.20942e-06
2.66903	9.91597e-06					2.75658	1.09431e-08
2.66927	0.00213903					2.75712	9.53088e-07
2.66939	0.00017821					2.75806	6.65933e-06
2.66957	0.000181715					2.75863	3.87046e-06
2.6698	4.19308e-05					2.75923	1.66211e-07
2.67004	0.000458632					2.76002	9.6567e-08
2.67029	2.504e-05					2.76107	6.40352e-07
2.67055	8.49547e-05					2.76145	1.87342e-06
2.67087	1.90807e-06					2.76185	7.03085e-08
2.67104	3.70456e-05					2.76246	2.17301e-07
2.67127	0.000101488					2.76342	1.70796e-06
2.67163	0.00013393					2.76399	2.02131e-07
2.67204	0.000105728					2.76449	1.08401e-05
2.67231	0.000258395					2.76544	1.19357e-06
2.67236	0.000382131					2.76555	1.37914e-06
2.67264	4.25119e-06					2.76609	5.295e-06
2.67295	5.92254e-05					2.76716	3.27127e-06
2.67299	0.000232688					2.76785	1.29218e-06
2.67323	0.000621736					2.7699	2.75386e-07
2.67352	1.10636e-05					2.77069	3.20111e-07
2.67361	0.00102992					2.77179	1.70716e-08
2.67373	3.75129e-05					2.77361	2.40462e-05
2.67396	1.07382e-07					2.77373	1.36901e-09
2.67407	0.00102719					2.77473	5.72953e-07
2.67439	2.61783e-06					2.77513	5.8521e-08
2.67452	4.29488e-08					2.77535	1.92698e-06
2.67499	1.62107e-06					2.77829	8.91835e-07
2.67506	1.18519e-05					2.77971	4.81517e-07
2.67525	0.000475277					2.77998	9.31213e-08
2.67551	6.17604e-06					2.7813	1.40325e-06
2.67559	9.40578e-05					2.78215	9.03997e-07
2.67573	7.66712e-05					2.78357	1.99749e-06
2.67607	0.000356368					2.78381	1.02599e-07
2.67626	0.000428383					2.78493	2.15305e-07
2.67656	1.34757e-06					2.78555	1.19164e-09
2.67669	5.24621e-06					2.7861	5.50172e-07
2.67695	9.71077e-05					2.7867	3.48492e-08
						2.78685	2.1212e-08
						2.78786	1.81324e-12
						2.78885	3.67184e-06
						2.78885	5.41119e-09
						2.78937	3.32023e-07
						2.78969	2.58433e-07
						2.79032	6.77237e-09
						2.79154	1.73434e-07
						2.79186	1.06009e-06
						2.79252	8.25502e-09
						2.7928	8.06805e-07
						2.7931	1.1702e-07
						2.79365	1.14609e-07
						2.79479	8.76263e-08
						2.79519	4.5592e-08
						2.79576	5.99593e-07
						2.79625	2.94064e-07

## Sheet: Fig5_27_8e_Coulomb
Coulomb_LLL			Coulomb_SLL			Subplot: σ=+		Subplot: σ=-
E	I(E)		E	I(E)		I(E)		I(E)
2.86316	0.316097		3.22978	0.0165001		0.0436831		0.248225
2.87019	0.246313		3.24344	0.676773		0.155229		0.409757
2.87982	0.000189548		3.24915	0.135645		0.486081		0.0315649
2.8833	0.000161037		3.25199	0.0797666		0.0172898		0.123852
2.90805	0.29856		3.25607	0.0176951		0.0285006		0.016082
2.91361	0.00874423		3.25797	0.0341937		0.086849		0.000442668
2.91895	0.100573		3.26104	3.73109e-06		0.0344245		0.0423315
2.92311	0.00470011		3.26444	0.0134706		0.0372877		0.00773256
2.92419	3.2448e-05		3.26632	0.00643428		0.022336		0.0013835
2.92615	0.00761288		3.26913	5.65689e-09		0.00817439		0.0465103
2.92786	0.000124809		3.2701	0.00268888		0.000150892		0.00743611
2.92914	0.00259878		3.27387	1.27397e-05		4.23982e-07		3.78942e-05
2.93075	0.00105357		3.27504	0.000174416		0.00374433		0.0100542
2.933	0.0018292		3.27733	0.000203362		0.01032		0.0013869
2.93555	0.000682519		3.27886	0.00201632		0.0144666		0.000208532
2.93739	0.000805031		3.28016	0.00637995		0.00115224		0.0028439
2.94124	9.55138e-05		3.28173	0.000107764		0.000503281		8.4591e-05
2.94192	0.000309485		3.28383	4.42018e-06		0.00194481		0.00959114
2.94317	4.04456e-05		3.28506	0.000637681		0.0027662		0.000383787
2.94747	0.00101115		3.28676	0.000407905		0.00489627		0.0100387
2.95413	0.00720487		3.28762	0.00233324		0.00306041		0.00117303
2.95712	0.000475144		3.28906	0.00134475		0.00638569		0.00815303
2.96005	6.8672e-05		3.28997	0.000685437		2.16485e-05		2.02455e-05
2.96296	0.000130065		3.29132	6.71814e-07		5.19584e-05		0.000879799
2.96586	6.49792e-05		3.29248	0.000212396		0.0050039		0.000116559
2.96675	7.59961e-06		3.29311	0.000123112		0.000974988		0.0047222
2.96875	1.13844e-05		3.29474	0.000149556		0.00126328		0.00089918
2.96949	5.80331e-05		3.29567	4.30338e-05		0.000167631		0.000281177
2.97113	1.71961e-05		3.29674	0.00051712		0.000396577		0.00108171
2.97223	2.39162e-06		3.29823	1.02753e-05		0.00284268		0.000108094
2.97336	6.06037e-05		3.29994	0.00012051		0.00105545		0.00291267
2.97494	4.75846e-06		3.30037	4.07465e-05		8.49672e-07		2.95585e-05
2.97538	4.58831e-06		3.30117	3.3373e-05		0.000673635		1.03378e-06
2.97654	3.29925e-05		3.30177	5.03834e-06		0.000514684		0.00171681
2.97711	4.6732e-05		3.30306	6.44813e-07		0.00182914		7.3933e-05
2.97892	1.05573e-08		3.30513	0.000108803		0.00041109		0.00119553
2.98068	1.4149e-05		3.30568	6.48741e-05		0.00121685		0.000143549
2.98202	7.44349e-05		3.30584	0.000155175		0.000850942		0.000662289
2.98264	1.05039e-05		3.30694	0.000129811		0.000118212		8.27072e-05
2.98446	1.03971e-05		3.30826	8.37114e-05		4.45753e-09		1.43536e-05
2.985	1.02218e-06		3.30879	7.65002e-06		7.74637e-06		0.000106534
2.98538	4.53479e-07		3.31015	4.36454e-05		0.00104698		0.000428215
2.9857	8.93829e-08		3.31049	6.90569e-05		0.000306389		0.000264391
2.98712	8.03638e-06		3.3111	2.9461e-05		0.000674581		0.000998307
2.98804	2.33838e-05		3.31167	1.49292e-08		0.00325653		0.000360101
2.98969	4.76786e-05		3.31269	1.79793e-05		0.00108899		0.000145093
2.9908	2.11465e-07		3.31402	6.17542e-05		0.000218944		0.000223919
2.99273	6.10658e-06		3.31451	6.20896e-06		6.86526e-05		0.000756105
2.99373	1.94046e-05		3.3163	1.13678e-05		0.000537596		1.86079e-05
2.99504	7.25204e-08		3.31711	4.8849e-06		0.000378636		6.64018e-05
2.99604	4.8821e-08		3.31738	6.71222e-06		5.22949e-05		4.06597e-05
2.99675	1.14595e-06		3.31831	3.4633e-06		0.000851035		0.00014264
2.99753	1.16901e-06		3.31863	6.25421e-05		0.00103957		1.37958e-05
2.99828	7.37394e-07		3.31972	3.6792e-06		7.72236e-06		1.07025e-05
2.99927	2.07812e-06		3.32061	7.05085e-05		2.00368e-05		0.000166382
2.99992	1.62766e-06		3.32113	1.43732e-06		0.000218617		0.000114154
3.00014	6.93818e-07		3.32215	4.11535e-05		7.49467e-05		0.000125538
3.00142	9.08517e-08		3.32302	6.85412e-06		2.49448e-05		2.08391e-05
3.00295	3.99156e-06		3.32317	4.08439e-05		0.000659004		8.2546e-05
3.00362	6.94823e-06		3.32402	1.51646e-05		0.000167578		5.13601e-05
3.0043	4.90711e-08		3.3246	8.22005e-06		6.23713e-05		0.000137814
3.00572	5.85271e-08		3.32527	6.50086e-06		0.000522397		3.73745e-05
3.00602	2.25744e-06		3.32556	1.96132e-05		0.000113364		2.97603e-05
3.00746	1.17607e-05		3.32606	2.06394e-06		3.76842e-08		0.000172523
3.00763	1.95207e-06		3.32699	2.69186e-09		0.000143505		0.000259712
3.00957	8.03887e-07		3.32747	2.59993e-07		2.41667e-05		2.7165e-05
3.01005	5.55331e-07		3.32854	4.96091e-06		0.000198014		6.3952e-05
3.0107	1.08765e-06		3.32971	1.29424e-05		5.3803e-05		7.45499e-06
3.01104	1.96143e-06		3.3299	1.42008e-05		0.000144369		1.22114e-05
3.01225	2.17463e-07		3.33091	1.31494e-05		1.03495e-08		2.27075e-05
3.01299	9.90132e-07		3.33151	1.91009e-06		4.74955e-06		7.69367e-08
			3.33209	2.11564e-05		3.37932e-05		0.000104471
			3.33264	1.21575e-05		1.06137e-05		3.21733e-07
			3.33388	1.85793e-05		1.74687e-05		1.29846e-05
			3.33424	7.24994e-08		3.46853e-05		2.14857e-05
			3.33548	1.66533e-06		2.09476e-05		1.83688e-05
			3.33599	2.32177e-06		5.05565e-05		2.50138e-05
			3.33645	2.5394e-06		7.3758e-05		2.6734e-05
			3.33722	9.21762e-07		1.53174e-05		7.13679e-06
			3.33844	1.2324e-06		1.64867e-06		1.28611e-05
			3.33871	7.77507e-09		0.000169934		4.76498e-05
			3.3391	8.51977e-07		0.0001084		1.64958e-06
			3.33934	6.56539e-08		9.15887e-05		0.000113317
			3.3401	1.46878e-05		1.63936e-05		7.92212e-05
			3.34126	2.5319e-06		2.21297e-06		3.99136e-07
			3.3416	1.88035e-06		5.58024e-06		4.70164e-06
			3.34218	4.79766e-06		7.07058e-05		1.27775e-05
			3.34313	1.94287e-06		2.4339e-05		4.27648e-05
			3.34404	3.40448e-07		1.29824e-06		7.8246e-07
			3.34463	1.48885e-07		3.13606e-06		8.63137e-07

[truncated: 3 more sheets: Fig6a_pf8e_1e6H8+1e4V1+1e2vv9ab, Fig6b_pf8e_1e6H8+1e2vv9ab+1vv10, Fig6c_blue_pf8e_Coulomb+0.02V5]
